# Supplementary material for: miR-124 attenuates Japanese encephalitis virus replication by targeting DNM2
Source: Virol J. 2016 Jun 21;13:105. doi: 10.1186/s12985-016-0562-y (PMC4915174; doi:10.1186/s12985-016-0562-y)
Supplement: Additional file 1: — The pathways of predicted target genes of miR-124. (XLSX 19 kb) [file 12985_2016_562_MOESM1_ESM.xlsx]

## Sheet: chart_E2CA606B72801399723550686
The pathways of predicted target genes of miR-124
Category	Term	Count	%	PValue	Genes	List Total	Pop Hits	Pop Total	Fold Enrichment	Bonferroni	Benjamini	FDR
KEGG_PATHWAY	hsa05200:Pathways in cancer	50	3.09215	9.39722e-05	E2F3, PGF, FGF14, STK36, MITF, GLI3, PIK3CA, AKT2, AR, RALBP1, RELA, RXRA, CYCS, MECOM, CDK4, STK4, RAD51, DAPK1, CCDC6, MAPK1, CRKL, NCOA4, LAMC1, BID, GRB2, PML, ITGB1, SOS1, SOS2, TRAF6, TRAF3, AXIN1, CEBPA, FZD8, COL4A1, TGFBR1, CBL, SMAD4, ITGA3, MAPK10, FZD5, FZD4, RALGDS, STAT3, NRAS, RASSF5, ETS1, GSK3B, ARAF, TCEB1	445	328	5085	1.74192	0.0147386	0.00296526	0.113168
KEGG_PATHWAY	hsa04010:MAPK signaling pathway	36	2.22635	0.00874055	GRB2, FGF14, CACNB2, CACNB4, MAP3K3, MAP3K2, ELK4, MAP3K1, SOS1, SOS2, RRAS, CHP, TRAF6, RAPGEF2, AKT2, TAOK1, TGFBR1, RELA, MAP2K4, CHP2, NR4A1, MAPK10, MECOM, STK4, CACNA2D2, MAPK1, NRAS, DUSP3, CRKL, RPS6KA4, RPS6KA1, ARRB1, MAPK14, CACNA1E, MAPK7, MAP3K13	445	267	5085	1.54071	0.750196	0.0830408	10.0375
KEGG_PATHWAY	hsa04810:Regulation of actin cytoskeleton	33	2.04082	0.00170061	GNA13, ENAH, SSH1, DIAPH1, FGF14, SSH2, WASF2, IQGAP2, ITGB1, IQGAP1, GSN, SOS1, SOS2, PIKFYVE, RRAS, PIK3CA, ARHGEF4, ARHGEF1, ROCK1, ACTN4, ARHGEF7, ROCK2, MYLK2, ITGA3, MYH9, MAPK1, NRAS, ARPC1B, CRKL, ARAF, ITGA7, PIP4K2C, MYH10	445	215	5085	1.75391	0.235799	0.0330568	2.02991
KEGG_PATHWAY	hsa04360:Axon guidance	31	1.91713	3.73845e-07	PLXNA3, NRP1, GNAI3, GNAI2, GNAI1, PLXNA2, ITGB1, EPHB4, SEMA5A, NFAT5, CHP, NFATC1, ROCK1, EFNB3, ROCK2, EFNB1, PLXNB2, DPYSL5, CHP2, SLIT1, EPHA2, EPHA3, MAPK1, SEMA6A, NRAS, SEMA6C, SEMA6D, GSK3B, SRGAP3, EFNA5, SRGAP1	445	129	5085	2.74602	5.90658e-05	5.90658e-05	0.000450443
KEGG_PATHWAY	hsa04910:Insulin signaling pathway	30	1.85529	3.34189e-06	GRB2, PRKAG2, PHKA1, RHOQ, RPS6KB1, PPP1R3D, PPP1R3B, SOS1, SOS2, GYS1, PIK3CA, SHC1, PRKAA2, INPP5D, TRIP10, SHC3, RAPGEF1, AKT2, SHC4, FLOT2, CBL, FLOT1, MAPK10, MAPK1, NRAS, CRKL, GSK3B, ARAF, PTPN1, LIPE	445	135	5085	2.53933	0.000527881	0.000263975	0.00402655
KEGG_PATHWAY	hsa04510:Focal adhesion	30	1.85529	0.00439773	CAV1, TLN1, DIAPH1, GRB2, PGF, ITGB1, SOS1, SOS2, PIK3CA, SHC1, SHC3, RAPGEF1, THBS2, AKT2, SHC4, COL4A1, ROCK1, ACTN4, ROCK2, MYLK2, ITGA3, MAPK10, CAPN2, MAPK1, CRKL, CCND3, CCND2, GSK3B, ITGA7, LAMC1	445	201	5085	1.70552	0.501611	0.0563794	5.17194
KEGG_PATHWAY	hsa04144:Endocytosis	28	1.7316	0.00467532	PARD3, VPS37B, VPS37C, EEA1, CHMP2B, FAM125A, SH3GLB1, PIKFYVE, SNF8, GIT2, VPS4B, RAB11A, TRAF6, EHD3, TGFBR1, CBL, RUFY1, LDLRAP1, RAB11FIP4, RAB11FIP5, TFRC, ARRB1, RAB22A, SH3KBP1, RAB11FIP1, RNF41, EPN2, DNM2	445	184	5085	1.73889	0.523093	0.0553647	5.49002
KEGG_PATHWAY	hsa04722:Neurotrophin signaling pathway	26	1.60792	5.00022e-05	GRB2, MAP3K3, SOS1, MAP3K1, SOS2, SH2B3, PIK3CA, SHC1, TRAF6, SHC3, FRS2, RAPGEF1, ARHGDIA, AKT2, SHC4, RELA, MAPK10, PTPN11, NRAS, MAPK1, CRKL, RPS6KA4, RPS6KA1, GSK3B, MAPK14, MAPK7	445	124	5085	2.39598	0.00786941	0.00197319	0.0602306
KEGG_PATHWAY	hsa04062:Chemokine signaling pathway	26	1.60792	0.0197974	DNAJC25-GNG10, ADCY1, PARD3, GNAI3, GNAI2, GRB2, GNAI1, SOS1, SOS2, PIK3CA, GNG2, SHC1, PLCB1, SHC3, AKT2, SHC4, ROCK1, ROCK2, RELA, STAT3, NRAS, MAPK1, CRKL, ADCY9, ARRB1, GSK3B, GNG10	445	187	5085	1.58878	0.957548	0.139676	21.4104
KEGG_PATHWAY	hsa04310:Wnt signaling pathway	23	1.42239	0.0110392	FZD8, ROCK1, VANGL1, ROCK2, VANGL2, CHP2, SMAD4, MAPK10, FZD5, FZD4, DAAM2, SFRP5, CCND3, CCND2, GSK3B, PRICKLE2, NFAT5, LRP6, PPP2R5E, CHP, PLCB1, AXIN1, NFATC1	445	151	5085	1.74053	0.826902	0.0980269	12.5192
KEGG_PATHWAY	hsa05220:Chronic myeloid leukemia	20	1.23686	1.47025e-05	E2F3, GRB2, RELA, TGFBR1, CBL, SMAD4, CDK4, MECOM, PTPN11, MAPK1, NRAS, CRKL, SOS1, ARAF, SOS2, PIK3CA, SHC1, SHC3, AKT2, SHC4	445	75	5085	3.04719	0.00232031	0.000774036	0.0177135
KEGG_PATHWAY	hsa04012:ErbB signaling pathway	20	1.23686	0.000133018	GRB2, CBL, MAP2K4, RPS6KB1, MAPK10, MAPK1, NRAS, CRKL, GSK3B, SOS1, ARAF, SOS2, PIK3CA, SHC1, SHC3, NRG1, ABL2, NRG2, AKT2, SHC4	445	87	5085	2.62689	0.0207989	0.00349692	0.160155
KEGG_PATHWAY	hsa04530:Tight junction	20	1.23686	0.0227448	F11R, PARD3, GNAI3, GNAI2, ACTN4, GNAI1, CNKSR3, CASK, CLDN11, MYH9, CDK4, AMOTL1, NRAS, TJP1, CGN, MYH11, RRAS, TJP2, MYH10, AKT2	445	134	5085	1.70552	0.973621	0.13533	24.2109
KEGG_PATHWAY	hsa04630:Jak-STAT signaling pathway	20	1.23686	0.080255	GRB2, CBL, PIM1, IL6R, SOCS5, STAT3, IL11, PTPN11, SPRY3, TYK2, LIF, SPRY2, SPRY1, CCND3, CCND2, SOS1, SOS2, PIK3CA, SPRED1, AKT2	445	155	5085	1.47445	0.999998	0.287465	63.5052
KEGG_PATHWAY	hsa05210:Colorectal cancer	17	1.05133	0.00211437	FZD8, GRB2, TGFBR1, CYCS, SMAD4, MAPK10, FZD5, FZD4, RALGDS, MAPK1, GSK3B, SOS1, ARAF, SOS2, PIK3CA, AKT2, AXIN1	445	84	5085	2.3126	0.28425	0.0328894	2.51804
KEGG_PATHWAY	hsa04912:GnRH signaling pathway	16	0.989487	0.0217987	ADCY1, GRB2, MAP2K4, MAPK10, ITPR3, MAPK1, NRAS, ADCY9, MAP3K3, MAP3K2, MAPK14, SOS1, MAP3K1, SOS2, MAPK7, PLCB1	445	98	5085	1.86563	0.969263	0.140499	23.322
KEGG_PATHWAY	hsa04916:Melanogenesis	16	0.989487	0.0237123	FZD8, ADCY1, GNAI3, GNAI2, GNAI1, CREB1, MITF, FZD5, FZD4, EDNRB, NRAS, MAPK1, ADCY9, GSK3B, CREB3L2, PLCB1	445	99	5085	1.84678	0.977442	0.135699	25.11
KEGG_PATHWAY	hsa04660:T cell receptor signaling pathway	16	0.989487	0.0469903	GRB2, RELA, CBL, CHP2, CDK4, NRAS, MAPK1, MAPK14, GSK3B, SOS1, SOS2, NFAT5, PIK3CA, CHP, AKT2, NFATC1	445	108	5085	1.69288	0.999502	0.200416	44.0055
KEGG_PATHWAY	hsa05212:Pancreatic cancer	15	0.927644	0.00323216	E2F3, RALBP1, PGF, RELA, TGFBR1, SMAD4, MAPK10, CDK4, STAT3, RALGDS, RAD51, MAPK1, ARAF, PIK3CA, AKT2	445	72	5085	2.38062	0.400409	0.0454361	3.82561
KEGG_PATHWAY	hsa04350:TGF-beta signaling pathway	15	0.927644	0.0175177	ROCK1, E2F5, ROCK2, TGFBR1, SMAD5, RBL1, SMAD4, RPS6KB1, MAPK1, ACVR2B, SP1, BMPR1B, CHRD, THBS2, BMP6	445	87	5085	1.97017	0.938722	0.136676	19.1796
KEGG_PATHWAY	hsa04540:Gap junction	15	0.927644	0.0210681	ADCY1, GNAI3, GNAI2, GRB2, GNAI1, ITPR3, NRAS, MAPK1, TJP1, ADCY9, MAP3K2, SOS1, SOS2, MAPK7, PLCB1	445	89	5085	1.92589	0.965415	0.141805	22.6292
KEGG_PATHWAY	hsa05221:Acute myeloid leukemia	14	0.865801	0.00117195	CEBPA, GRB2, RELA, PML, PIM1, RPS6KB1, STAT3, NRAS, MAPK1, SOS1, ARAF, SOS2, PIK3CA, AKT2	445	58	5085	2.75823	0.169126	0.026121	1.40297
KEGG_PATHWAY	hsa05211:Renal cell carcinoma	14	0.865801	0.00671362	PGF, GRB2, PTPN11, NRAS, MAPK1, CRKL, ETS1, SOS1, SOS2, ARAF, PIK3CA, TCEB1, RAPGEF1, AKT2	445	70	5085	2.28539	0.655041	0.0732056	7.79582
KEGG_PATHWAY	hsa04662:B cell receptor signaling pathway	14	0.865801	0.0120034	GRB2, RELA, CHP2, NRAS, MAPK1, SOS1, GSK3B, SOS2, NFAT5, PIK3CA, CHP, INPP5D, AKT2, NFATC1	445	75	5085	2.13303	0.851625	0.100576	13.5413
KEGG_PATHWAY	hsa04914:Progesterone-mediated oocyte maturation	14	0.865801	0.0344159	ADCY1, GNAI3, GNAI2, GNAI1, CPEB1, MAPK10, MAPK1, ADCY9, RPS6KA1, MAPK14, ARAF, PIK3CA, ANAPC7, AKT2	445	86	5085	1.8602	0.996048	0.163475	34.4252
KEGG_PATHWAY	hsa05215:Prostate cancer	14	0.865801	0.0438603	AR, E2F3, GRB2, RELA, CREB1, NRAS, MAPK1, SOS1, GSK3B, ARAF, SOS2, CREB3L2, PIK3CA, AKT2	445	89	5085	1.7975	0.999164	0.193251	41.749
KEGG_PATHWAY	hsa05223:Non-small cell lung cancer	13	0.803958	0.00194457	E2F3, GRB2, RXRA, CDK4, STK4, NRAS, MAPK1, RASSF5, SOS1, SOS2, ARAF, PIK3CA, AKT2	445	54	5085	2.75094	0.264747	0.0335939	2.31799
KEGG_PATHWAY	hsa05214:Glioma	13	0.803958	0.00736594	E2F3, GRB2, CDK4, NRAS, MAPK1, SOS1, SOS2, ARAF, PIK3CA, SHC1, SHC3, AKT2, SHC4	445	63	5085	2.35795	0.689051	0.07492	8.52278
KEGG_PATHWAY	hsa05412:Arrhythmogenic right ventricular cardiomyopathy (ARVC)	13	0.803958	0.0305595	ACTN4, CACNB2, ITGA3, CDH2, CACNB4, CACNA2D2, ITGB1, DSG2, DMD, ITGA7, SGCD, RYR2, EMD	445	76	5085	1.95461	0.992581	0.160654	31.199
KEGG_PATHWAY	hsa04520:Adherens junction	13	0.803958	0.0334593	PTPRJ, PARD3, ACTN4, TGFBR1, WASF2, SMAD4, CTNND1, SNAI2, IQGAP1, MAPK1, TJP1, PVRL2, PTPN1	445	77	5085	1.92923	0.995379	0.169241	33.6381
KEGG_PATHWAY	hsa05222:Small cell lung cancer	13	0.803958	0.0594068	E2F3, COL4A1, RXRA, RELA, CYCS, ITGA3, CDK4, ITGB1, PIK3CA, LAMC1, TRAF6, AKT2, TRAF3	445	84	5085	1.76846	0.999937	0.230128	52.1898
KEGG_PATHWAY	hsa04920:Adipocytokine signaling pathway	12	0.742115	0.0290099	PPARA, ACSL1, RELA, RXRA, PRKAG2, ADIPOR2, MAPK10, PRKAA2, STAT3, CPT1A, PTPN11, AKT2	445	67	5085	2.04662	0.990451	0.15825	29.8622
KEGG_PATHWAY	hsa04730:Long-term depression	12	0.742115	0.0352071	GNA13, MAPK1, NRAS, GNAI3, GNAI2, GRIA2, GNAI1, ARAF, RYR1, GRIA3, PLCB1, ITPR3	445	69	5085	1.9873	0.996528	0.162194	35.0697
KEGG_PATHWAY	hsa04720:Long-term potentiation	11	0.680272	0.0690531	MAPK1, NRAS, ADCY1, RPS6KA1, GRIA2, ARAF, GRIN1, CHP2, CHP, PLCB1, ITPR3	445	68	5085	1.84848	0.999988	0.257335	57.7742
KEGG_PATHWAY	hsa05213:Endometrial cancer	10	0.618429	0.0340344	MAPK1, NRAS, GRB2, GSK3B, SOS1, ARAF, SOS2, PIK3CA, AXIN1, AKT2	445	52	5085	2.19749	0.995793	0.166706	34.1123
KEGG_PATHWAY	hsa00600:Sphingolipid metabolism	8	0.494743	0.0491041	SGPL1, SPTLC1, SGMS2, SPTLC2, SGPP1, SPHK1, SGMS1, SMPD3	445	39	5085	2.34399	0.999649	0.203316	45.4838
KEGG_PATHWAY	hsa00071:Fatty acid metabolism	8	0.494743	0.0552476	ACADVL, ACAA2, GCDH, ACSL1, HADH, HADHA, CPT1A, ALDH9A1	445	40	5085	2.28539	0.999874	0.220756	49.5793
KEGG_PATHWAY	hsa04320:Dorso-ventral axis formation	7	0.4329	0.018089	MAPK1, ETS1, GRB2, SOS1, SOS2, SPIRE1, CPEB1	445	25	5085	3.19955	0.944102	0.134295	19.7439
KEGG_PATHWAY	hsa00534:Heparan sulfate biosynthesis	7	0.4329	0.021835	EXTL3, NDST1, XYLT1, HS6ST3, EXTL2, GLCE, HS2ST1	445	26	5085	3.07649	0.969443	0.135271	23.3563
